# Supplementary material for: Genetically Predicted Causal Relationship Between Polycystic Ovary Syndrome and Preeclampsia
Source: Int J Endocrinol. 2026 Jul 14;2026:5536687. doi: 10.1155/ije/5536687 (PMC13366495; doi:10.1155/ije/5536687)
Supplement: Supplementary file 1 — Supporting Information 1 Supporting Table 1: Summary of GWAS data sources for PCOS and its related traits used in the two‐sample MR analysis. [file IJE-2026-5536687-s001.xls]

## Sheet: Supplementary Table 1
Supplementary Table 1 GWAS ID information of genetic prediction feature indicators for PCOS
exposure	GWAS ID	Year	Number of SNPs	Population	Sample size	nIVs
T	ebi-a-GCST90012104	2020	16137327	European	382988	102
SHBG	ieu-b-4871	2020	12321875	European	185221	186
BMI	ukb-b-19953	2018	9851867	European	461460	432
HDL	ieu-b-109	2020	12321875	European	403943	325
LDL	ebi-a-GCST90002412	2020	16293344	European	431167	311
TC	ebi-a-GCST90025953	2021	4232052	European	437878	191
TG	ebi-a-GCST90025957	2021	4231999	European	437532	279
Fasting insulin	ebi-a-GCST90002238	2021	29664438	European	151013	25
Fasting blood glucose	ebi-a-GCST005186	2012	2599409	European	437878	14
PCOS, polycystic ovary syndrome; T, testosterone; HDL, high-density lipoprotein; SHBG, sex hormone-binding globulin; BMI, body mass index; TG, Triglyceride; TC, total cholesterol.,LDL, Low-density lipoprotein.
