# Supplementary material for: Genetically Predicted Causal Relationship Between Polycystic Ovary Syndrome and Preeclampsia
Source: Int J Endocrinol. 2026 Jul 14;2026:5536687. doi: 10.1155/ije/5536687 (PMC13366495; doi:10.1155/ije/5536687)
Supplement: Supplementary file 2 — Supporting Information 2 Supporting Table 2: Detailed information of the IVs used in the MR analysis (exposure: PCOS; outcome: PE). [file IJE-2026-5536687-s002.xls]

## Sheet: Supplementary Table 2
Supplementary Table 2 Instrumental variables used in MR analysis (PE on PCOS)
SNP	Chr	EA	OA	EAF	Exposure (PCOS)			outcome (PE)			F
					beta	se	pval	beta	se	pval
rs10739076	9	A	C	0.31	0.1097	0.0197	2.51e-08	0.0277	0.0286	0.3331	58.36
rs11031005	11	T	C	0.85	-0.1593	0.0223	8.66e-13	-0.0506	0.0331	0.1261	51.03
rs13164856	5	T	C	0.73	0.1235	0.0193	1.45e-10	-0.0011	0.027	0.9681	40.95
rs1784692	11	T	C	0.82	0.1438	0.0226	1.88e-10	0.0549	0.037	0.1387	40.49
rs1795379	12	T	C	0.24	-0.1174	0.0195	1.81e-09	-0.005	0.026	0.8476	36.25
rs2178575	2	A	G	0.15	0.1663	0.0219	3.34e-14	-0.0424	0.0314	0.1775	57.66
rs2271194	12	A	T	0.42	0.0971	0.0166	4.57e-09	-0.0527	0.0251	0.0356303	34.22
rs7563201	2	A	G	0.45	-0.1081	0.0172	3.68e-10	-0.0625	0.0247	0.0115001	39.5
rs7864171	9	A	G	0.43	-0.0933	0.0168	2.95e-08	-0.0162	0.0258	0.5299	30.84
rs804279	8	A	T	0.26	0.1276	0.0184	3.76e-12	0.0402	0.0294	0.1724	48.09
rs8043701	16	A	T	0.82	-0.1273	0.0208	9.61e-10	0.0074	0.0316	0.8147	37.46
rs9696009	9	A	G	0.07	0.202	0.0311	7.96e-11	0.0032	0.0492	0.9475	42.19
Chr, chromosome;EA,effector allele; OA, non effector allele;EAF,effector allele frequency;beta ,allele effect value;se ,standard error.
