# Supplementary material for: Genetically Predicted Causal Relationship Between Polycystic Ovary Syndrome and Preeclampsia
Source: Int J Endocrinol. 2026 Jul 14;2026:5536687. doi: 10.1155/ije/5536687 (PMC13366495; doi:10.1155/ije/5536687)
Supplement: Supplementary file 3 — Supporting Information 3 Supporting Table 3: Results of heterogeneity and pleiotropy tests for the MR analyses. [file IJE-2026-5536687-s003.xls]

## Sheet: Supplementary Table 3
Supplementary Table 3 Result of heterogeneity and Pleiotropy
exposure	Outcome	nSNPs	Horizontal pleiotropy (Egger intercept)	Horizontal pleiotropy (p-value)	HeterogeneityCochran's Q	Heterogeneity (p-value)
T	Preeclampsia	102	0.006	0.273	100.45	0.496
SHBG		186	-0.003	0.434	222.54	0.03
BMI		432	-0.001	0.612	522.29	0.001
HDL		325	-0.001	0.452	358.27	0.092
LDL		311	0.0006	0.794	310	0.033
TC		191	-0.005	0.096	267.25	0.0001
TG		279	0.004	0.096	278	0.004
Fasting insulin		25	0.037	0.077	22.11	0.572
Fasting blood glucose		14	-0.008	0.801	3.94	0.683
PCOS, polycystic ovary syndrome; T, testosterone; HDL, high-density lipoprotein; SHBG, sex hormone-binding globulin; BMI, body mass index; TG, Triglyceride; TC, total cholesterol.,LDL, Low-density lipoprotein.
